# Supplementary material for: Chalcogen-Bond-Assisted Formation of the N→C Dative Bonds in the Complexes between Chalcogenadiazoles/Chalcogenatriazoles and Fullerene C60
Source: Molecules. 2024 Jun 6;29(11):2685. doi: 10.3390/molecules29112685 (PMC11173879; doi:10.3390/molecules29112685)
Supplement: Supplementary file 1 [file molecules-29-02685-s001.zip]

Archive with 1 entries (1 files):
- molecules-3019891-supplementary.pdf
